# Supplementary material for: Quantitative Trait Loci (QTL) Analysis of Seed Protein and Oil Content in Wild Soybean (Glycine soja)
Source: Int J Mol Sci. 2023 Feb 17;24(4):4077. doi: 10.3390/ijms24044077 (PMC9959443; doi:10.3390/ijms24044077)
Supplement: Supplementary file 1 [file ijms-24-04077-s001.zip]

Archive with 1 entries (1 files):
- ijms-2217991-supplementary.pdf
